# Supplementary material for: The associations between female fecundability and postpartum breastfeeding: A prospective cohort study
Source: PLoS One. 2025 Sep 5;20(9):e0331877. doi: 10.1371/journal.pone.0331877 (PMC12412944; doi:10.1371/journal.pone.0331877)
Supplement: S1 Table — (XLSX) [file pone.0331877.s001.xlsx]

## Sheet: Sheet1
S1 Table.Sensitivity analysis
	factors	Short TTP	Prolonged TTP			χ2		P-value
		(percentage)(n=399)	(percentage)(n=79)
Initial population	Breastfeeding styles					9.33		0.002
	Exclusive breastfeeding	239（59.90）	32（40.51）
	Non-exclusive breastfeeding	160（ 40.10）	47（59.49）
Adjusted population	Breastfeeding styles					9.30		0.002
	Exclusive breastfeeding	82（60.29）	16（33.33）
	Non-exclusive breastfeeding	54（ 39.71）	32（66.67）
Adjusted population: Excluded women who underwent IVF and those with unintended pregnancies.
